# Supplementary material for: Differential Impact of Social Isolation and Space Radiation on Behavior and Motor Learning in Rats
Source: Life (Basel). 2023 Mar 18;13(3):826. doi: 10.3390/life13030826 (PMC10057568; doi:10.3390/life13030826)
Supplement: Supplementary file 1 [file life-13-00826-s001.zip]

Archive with 1 entries (1 files):
- life-2219549-supplementary.pdf
